# Supplementary material for: Comprehensive Analysis of IDD Transcription Factors and Their Expression Profiling Under Pathogen Stress in Wheat
Source: Biology (Basel). 2026 Jun 9;15(12):904. doi: 10.3390/biology15120904 (PMC13296045; doi:10.3390/biology15120904)
Supplement: Supplementary file 1 [file biology-15-00904-s001.zip]

Archive with 1 entries (1 files):
- biology-4346105-supplementary.xls
