# Supplementary material for: Comprehensive Analysis of IDD Transcription Factors and Their Expression Profiling Under Pathogen Stress in Wheat
Source: Biology (Basel). 2026 Jun 9;15(12):904. doi: 10.3390/biology15120904 (PMC13296045; doi:10.3390/biology15120904)
Supplement: Supplementary file 1 [file biology-15-00904-s001.zip › biology-4346105-supplementary.xls]

## Sheet: Table S1
Table S1: TaIDD identification via the InterPro database.
gene ID	PFAM	START	END	E-VALUE	DATA	INTERPRO ID	DESCIRPTION
TaIDD1	PF22996	89	123	7.6e-18	25-05-2026	IPR055186	BIRD-IDD transcription factor, second C2H2 zinc finger
TaIDD1	PF22992	154	190	3.7e-17	25-05-2026	IPR055185	BIRD-IDD transcription factor, fourth C2HC zinc finger
TaIDD1	PF22995	127	151	1.9e-09	25-05-2026	IPR055187	BIRD-IDD transcription factor, third C2HC zinc finger
TaIDD10	PF22992	181	219	9.4e-21	25-05-2026	IPR055185	BIRD-IDD transcription factor, fourth C2HC zinc finger
TaIDD10	PF22996	116	150	2.2e-18	25-05-2026	IPR055186	BIRD-IDD transcription factor, second C2H2 zinc finger
TaIDD10	PF22995	154	178	5.3e-10	25-05-2026	IPR055187	BIRD-IDD transcription factor, third C2HC zinc finger
TaIDD11	PF22992	164	201	6.4e-20	25-05-2026	IPR055185	BIRD-IDD transcription factor, fourth C2HC zinc finger
TaIDD11	PF22996	99	133	1.6e-18	25-05-2026	IPR055186	BIRD-IDD transcription factor, second C2H2 zinc finger
TaIDD11	PF22995	137	161	1.8e-10	25-05-2026	IPR055187	BIRD-IDD transcription factor, third C2HC zinc finger
TaIDD12	PF22992	184	217	1.2e-19	25-05-2026	IPR055185	BIRD-IDD transcription factor, fourth C2HC zinc finger
TaIDD12	PF22996	119	153	2.6e-18	25-05-2026	IPR055186	BIRD-IDD transcription factor, second C2H2 zinc finger
TaIDD12	PF22995	157	181	4.2e-11	25-05-2026	IPR055187	BIRD-IDD transcription factor, third C2HC zinc finger
TaIDD13	PF22992	180	218	1.6e-20	25-05-2026	IPR055185	BIRD-IDD transcription factor, fourth C2HC zinc finger
TaIDD13	PF22996	115	149	2.2e-18	25-05-2026	IPR055186	BIRD-IDD transcription factor, second C2H2 zinc finger
TaIDD13	PF22995	153	177	5.3e-10	25-05-2026	IPR055187	BIRD-IDD transcription factor, third C2HC zinc finger
TaIDD14	PF22992	165	202	5.7e-20	25-05-2026	IPR055185	BIRD-IDD transcription factor, fourth C2HC zinc finger
TaIDD14	PF22996	100	134	1.6e-18	25-05-2026	IPR055186	BIRD-IDD transcription factor, second C2H2 zinc finger
TaIDD14	PF22995	138	162	1.8e-10	25-05-2026	IPR055187	BIRD-IDD transcription factor, third C2HC zinc finger
TaIDD15	PF22992	182	215	1.2e-19	25-05-2026	IPR055185	BIRD-IDD transcription factor, fourth C2HC zinc finger
TaIDD15	PF22996	117	151	2.6e-18	25-05-2026	IPR055186	BIRD-IDD transcription factor, second C2H2 zinc finger
TaIDD15	PF22995	155	179	4.1e-11	25-05-2026	IPR055187	BIRD-IDD transcription factor, third C2HC zinc finger
TaIDD16	PF22992	216	255	1.8e-20	25-05-2026	IPR055185	BIRD-IDD transcription factor, fourth C2HC zinc finger
TaIDD16	PF22996	151	185	1.1e-17	25-05-2026	IPR055186	BIRD-IDD transcription factor, second C2H2 zinc finger
TaIDD16	PF22995	189	213	4.6e-09	25-05-2026	IPR055187	BIRD-IDD transcription factor, third C2HC zinc finger
TaIDD17	PF22992	178	216	8.6e-21	25-05-2026	IPR055185	BIRD-IDD transcription factor, fourth C2HC zinc finger
TaIDD17	PF22996	113	147	2.2e-18	25-05-2026	IPR055186	BIRD-IDD transcription factor, second C2H2 zinc finger
TaIDD17	PF22995	151	175	5.2e-10	25-05-2026	IPR055187	BIRD-IDD transcription factor, third C2HC zinc finger
TaIDD18	PF22992	164	201	5.4e-20	25-05-2026	IPR055185	BIRD-IDD transcription factor, fourth C2HC zinc finger
TaIDD18	PF22996	99	133	1.6e-18	25-05-2026	IPR055186	BIRD-IDD transcription factor, second C2H2 zinc finger
TaIDD18	PF22995	137	161	1.8e-10	25-05-2026	IPR055187	BIRD-IDD transcription factor, third C2HC zinc finger
TaIDD19	PF22992	183	216	1.2e-19	25-05-2026	IPR055185	BIRD-IDD transcription factor, fourth C2HC zinc finger
TaIDD19	PF22996	118	152	2.6e-18	25-05-2026	IPR055186	BIRD-IDD transcription factor, second C2H2 zinc finger
TaIDD19	PF22995	156	180	4.1e-11	25-05-2026	IPR055187	BIRD-IDD transcription factor, third C2HC zinc finger
TaIDD2	PF22992	190	227	7.8e-20	25-05-2026	IPR055185	BIRD-IDD transcription factor, fourth C2HC zinc finger
TaIDD2	PF22996	125	159	4.6e-16	25-05-2026	IPR055186	BIRD-IDD transcription factor, second C2H2 zinc finger
TaIDD2	PF22995	163	187	1.9e-11	25-05-2026	IPR055187	BIRD-IDD transcription factor, third C2HC zinc finger
TaIDD20	PF22992	213	252	1.8e-20	25-05-2026	IPR055185	BIRD-IDD transcription factor, fourth C2HC zinc finger
TaIDD20	PF22996	148	182	1.1e-17	25-05-2026	IPR055186	BIRD-IDD transcription factor, second C2H2 zinc finger
TaIDD20	PF22995	186	210	4.6e-09	25-05-2026	IPR055187	BIRD-IDD transcription factor, third C2HC zinc finger
TaIDD21	PF22992	169	206	1.1e-19	25-05-2026	IPR055185	BIRD-IDD transcription factor, fourth C2HC zinc finger
TaIDD21	PF22996	104	138	2.8e-16	25-05-2026	IPR055186	BIRD-IDD transcription factor, second C2H2 zinc finger
TaIDD21	PF22995	142	166	2.2e-11	25-05-2026	IPR055187	BIRD-IDD transcription factor, third C2HC zinc finger
TaIDD22	PF22992	124	161	1.2e-20	25-05-2026	IPR055185	BIRD-IDD transcription factor, fourth C2HC zinc finger
TaIDD22	PF22996	59	93	2.4e-18	25-05-2026	IPR055186	BIRD-IDD transcription factor, second C2H2 zinc finger
TaIDD22	PF22995	97	121	9e-11	25-05-2026	IPR055187	BIRD-IDD transcription factor, third C2HC zinc finger
TaIDD23	PF22996	133	167	1.6e-16	25-05-2026	IPR055186	BIRD-IDD transcription factor, second C2H2 zinc finger
TaIDD23	PF22995	172	196	2.2e-09	25-05-2026	IPR055187	BIRD-IDD transcription factor, third C2HC zinc finger
TaIDD24	PF22996	123	157	1.6e-16	25-05-2026	IPR055186	BIRD-IDD transcription factor, second C2H2 zinc finger
TaIDD24	PF22995	162	186	2.1e-09	25-05-2026	IPR055187	BIRD-IDD transcription factor, third C2HC zinc finger
TaIDD25	PF22992	157	192	8.9e-21	25-05-2026	IPR055185	BIRD-IDD transcription factor, fourth C2HC zinc finger
TaIDD25	PF22996	92	126	1.9e-18	25-05-2026	IPR055186	BIRD-IDD transcription factor, second C2H2 zinc finger
TaIDD25	PF22995	130	154	2.3e-11	25-05-2026	IPR055187	BIRD-IDD transcription factor, third C2HC zinc finger
TaIDD26	PF22992	169	206	1.1e-19	25-05-2026	IPR055185	BIRD-IDD transcription factor, fourth C2HC zinc finger
TaIDD26	PF22996	104	138	1.4e-16	25-05-2026	IPR055186	BIRD-IDD transcription factor, second C2H2 zinc finger
TaIDD26	PF22995	142	166	1.1e-11	25-05-2026	IPR055187	BIRD-IDD transcription factor, third C2HC zinc finger
TaIDD27	PF22996	132	166	1.6e-16	25-05-2026	IPR055186	BIRD-IDD transcription factor, second C2H2 zinc finger
TaIDD27	PF22995	171	195	2.2e-09	25-05-2026	IPR055187	BIRD-IDD transcription factor, third C2HC zinc finger
TaIDD28	PF22992	160	195	8.8e-21	25-05-2026	IPR055185	BIRD-IDD transcription factor, fourth C2HC zinc finger
TaIDD28	PF22996	95	129	2.5e-19	25-05-2026	IPR055186	BIRD-IDD transcription factor, second C2H2 zinc finger
TaIDD28	PF22995	133	157	9.8e-11	25-05-2026	IPR055187	BIRD-IDD transcription factor, third C2HC zinc finger
TaIDD29	PF22992	169	206	1.1e-19	25-05-2026	IPR055185	BIRD-IDD transcription factor, fourth C2HC zinc finger
TaIDD29	PF22996	104	138	2.8e-16	25-05-2026	IPR055186	BIRD-IDD transcription factor, second C2H2 zinc finger
TaIDD29	PF22995	142	166	2.2e-11	25-05-2026	IPR055187	BIRD-IDD transcription factor, third C2HC zinc finger
TaIDD3	PF22992	252	290	6.9e-21	25-05-2026	IPR055185	BIRD-IDD transcription factor, fourth C2HC zinc finger
TaIDD3	PF22996	187	221	3.8e-19	25-05-2026	IPR055186	BIRD-IDD transcription factor, second C2H2 zinc finger
TaIDD3	PF22995	225	249	2.4e-11	25-05-2026	IPR055187	BIRD-IDD transcription factor, third C2HC zinc finger
TaIDD30	PF22996	103	137	1.4e-16	25-05-2026	IPR055186	BIRD-IDD transcription factor, second C2H2 zinc finger
TaIDD30	PF22995	142	166	2.2e-09	25-05-2026	IPR055187	BIRD-IDD transcription factor, third C2HC zinc finger
TaIDD31	PF22992	167	200	1.5e-20	25-05-2026	IPR055185	BIRD-IDD transcription factor, fourth C2HC zinc finger
TaIDD31	PF22996	102	136	7.7e-19	25-05-2026	IPR055186	BIRD-IDD transcription factor, second C2H2 zinc finger
TaIDD31	PF22995	140	164	2.1e-10	25-05-2026	IPR055187	BIRD-IDD transcription factor, third C2HC zinc finger
TaIDD32	PF22996	103	137	1.4e-16	25-05-2026	IPR055186	BIRD-IDD transcription factor, second C2H2 zinc finger
TaIDD32	PF22995	142	166	2.2e-09	25-05-2026	IPR055187	BIRD-IDD transcription factor, third C2HC zinc finger
TaIDD33	PF22992	168	201	1.5e-20	25-05-2026	IPR055185	BIRD-IDD transcription factor, fourth C2HC zinc finger
TaIDD33	PF22996	103	137	7.7e-19	25-05-2026	IPR055186	BIRD-IDD transcription factor, second C2H2 zinc finger
TaIDD33	PF22995	141	165	2.1e-10	25-05-2026	IPR055187	BIRD-IDD transcription factor, third C2HC zinc finger
TaIDD34	PF22996	103	137	1.4e-16	25-05-2026	IPR055186	BIRD-IDD transcription factor, second C2H2 zinc finger
TaIDD34	PF22995	142	166	2.2e-09	25-05-2026	IPR055187	BIRD-IDD transcription factor, third C2HC zinc finger
TaIDD35	PF22992	168	201	1.5e-20	25-05-2026	IPR055185	BIRD-IDD transcription factor, fourth C2HC zinc finger
TaIDD35	PF22996	103	137	7.8e-19	25-05-2026	IPR055186	BIRD-IDD transcription factor, second C2H2 zinc finger
TaIDD35	PF22995	141	165	2.1e-10	25-05-2026	IPR055187	BIRD-IDD transcription factor, third C2HC zinc finger
TaIDD36	PF22996	141	175	5.8e-20	25-05-2026	IPR055186	BIRD-IDD transcription factor, second C2H2 zinc finger
TaIDD36	PF22992	206	243	6.3e-18	25-05-2026	IPR055185	BIRD-IDD transcription factor, fourth C2HC zinc finger
TaIDD36	PF22995	179	203	2.4e-10	25-05-2026	IPR055187	BIRD-IDD transcription factor, third C2HC zinc finger
TaIDD37	PF22992	189	223	1.8e-20	25-05-2026	IPR055185	BIRD-IDD transcription factor, fourth C2HC zinc finger
TaIDD37	PF22996	124	158	2.2e-18	25-05-2026	IPR055186	BIRD-IDD transcription factor, second C2H2 zinc finger
TaIDD37	PF22995	162	186	1.6e-10	25-05-2026	IPR055187	BIRD-IDD transcription factor, third C2HC zinc finger
TaIDD38	PF22996	138	172	5.7e-20	25-05-2026	IPR055186	BIRD-IDD transcription factor, second C2H2 zinc finger
TaIDD38	PF22992	203	243	3.9e-18	25-05-2026	IPR055185	BIRD-IDD transcription factor, fourth C2HC zinc finger
TaIDD38	PF22995	176	200	2.4e-10	25-05-2026	IPR055187	BIRD-IDD transcription factor, third C2HC zinc finger
TaIDD39	PF22992	189	223	1.8e-20	25-05-2026	IPR055185	BIRD-IDD transcription factor, fourth C2HC zinc finger
TaIDD39	PF22996	124	158	2.2e-18	25-05-2026	IPR055186	BIRD-IDD transcription factor, second C2H2 zinc finger
TaIDD39	PF22995	162	186	1.6e-10	25-05-2026	IPR055187	BIRD-IDD transcription factor, third C2HC zinc finger
TaIDD4	PF22996	89	123	7.3e-18	25-05-2026	IPR055186	BIRD-IDD transcription factor, second C2H2 zinc finger
TaIDD4	PF22992	154	190	3.5e-17	25-05-2026	IPR055185	BIRD-IDD transcription factor, fourth C2HC zinc finger
TaIDD4	PF22995	127	151	1.8e-09	25-05-2026	IPR055187	BIRD-IDD transcription factor, third C2HC zinc finger
TaIDD40	PF22996	137	171	5.6e-20	25-05-2026	IPR055186	BIRD-IDD transcription factor, second C2H2 zinc finger
TaIDD40	PF22992	202	241	5.6e-18	25-05-2026	IPR055185	BIRD-IDD transcription factor, fourth C2HC zinc finger
TaIDD40	PF22995	175	199	2.4e-10	25-05-2026	IPR055187	BIRD-IDD transcription factor, third C2HC zinc finger
TaIDD41	PF22992	189	223	1.8e-20	25-05-2026	IPR055185	BIRD-IDD transcription factor, fourth C2HC zinc finger
TaIDD41	PF22996	124	158	2.2e-18	25-05-2026	IPR055186	BIRD-IDD transcription factor, second C2H2 zinc finger
TaIDD41	PF22995	162	186	1.6e-10	25-05-2026	IPR055187	BIRD-IDD transcription factor, third C2HC zinc finger
TaIDD5	PF22992	190	227	7.8e-20	25-05-2026	IPR055185	BIRD-IDD transcription factor, fourth C2HC zinc finger
TaIDD5	PF22996	125	159	4.6e-16	25-05-2026	IPR055186	BIRD-IDD transcription factor, second C2H2 zinc finger
TaIDD5	PF22995	163	187	1.9e-11	25-05-2026	IPR055187	BIRD-IDD transcription factor, third C2HC zinc finger
TaIDD6	PF22992	197	235	6.2e-21	25-05-2026	IPR055185	BIRD-IDD transcription factor, fourth C2HC zinc finger
TaIDD6	PF22996	132	166	3.4e-19	25-05-2026	IPR055186	BIRD-IDD transcription factor, second C2H2 zinc finger
TaIDD6	PF22995	170	194	2.2e-11	25-05-2026	IPR055187	BIRD-IDD transcription factor, third C2HC zinc finger
TaIDD7	PF22996	89	123	7.7e-18	25-05-2026	IPR055186	BIRD-IDD transcription factor, second C2H2 zinc finger
TaIDD7	PF22992	154	190	3.8e-17	25-05-2026	IPR055185	BIRD-IDD transcription factor, fourth C2HC zinc finger
TaIDD7	PF22995	127	151	1.9e-09	25-05-2026	IPR055187	BIRD-IDD transcription factor, third C2HC zinc finger
TaIDD8	PF22992	168	205	7.3e-20	25-05-2026	IPR055185	BIRD-IDD transcription factor, fourth C2HC zinc finger
TaIDD8	PF22996	103	137	4.3e-16	25-05-2026	IPR055186	BIRD-IDD transcription factor, second C2H2 zinc finger
TaIDD8	PF22995	141	165	1.8e-11	25-05-2026	IPR055187	BIRD-IDD transcription factor, third C2HC zinc finger
TaIDD9	PF22992	246	284	6.9e-21	25-05-2026	IPR055185	BIRD-IDD transcription factor, fourth C2HC zinc finger
TaIDD9	PF22996	181	215	3.8e-19	25-05-2026	IPR055186	BIRD-IDD transcription factor, second C2H2 zinc finger
TaIDD9	PF22995	219	243	2.4e-11	25-05-2026	IPR055187	BIRD-IDD transcription factor, third C2HC zinc finger

## Sheet: Table S2
Table S2: Protein sequence information of TaIDD genes identified in this study.
Gene Name	Gene ID	Chromosome Location	Number of Amino Acid	UniProt ID	Molecular Weight	Theoretical pI	Subcellular Localization
TaIDD1	TraesCS2A02G188400	2A	830	A0A3B6AVI3	90186.2	5.46	nuclear
TaIDD2	TraesCS2A02G289500	2A	483	A0A3B6AZQ0	53639.9	7.34	nuclear
TaIDD3	TraesCS2A02G403200	2A	663	A0A3B6B304	69351	8.98	nuclear
TaIDD4	TraesCS2B02G218900	2B	802	A0A3B6C3H1	87076.8	5.41	nuclear
TaIDD5	TraesCS2B02G306100	2B	483	A0A3B6C988	53524.8	7.63	nuclear
TaIDD6	TraesCS2B02G421100	2B	612	A0A3B6CAW8	63565.6	8.77	nuclear
TaIDD7	TraesCS2D02G199300	2D	845	A0A1D5UUV6	92005.1	5.66	nuclear
TaIDD8	TraesCS2D02G287500	2D	461	A0A3B6DDW4	50981	7.6	nuclear
TaIDD9	TraesCS2D02G400300	2D	662	A0A2X0S9F8	68796.4	8.9	nuclear
TaIDD10	TraesCS3A02G105100	3A	496	A0A3B6EBU3	52708.7	8.87	nuclear
TaIDD11	TraesCS3A02G170700	3A	489	A0A3B6EG52	52119.8	9.15	nuclear
TaIDD12	TraesCS3A02G205800	3A	477	A0A3B6EG96	51723.9	8.56	nuclear
TaIDD13	TraesCS3B02G123600	3B	497	A0A077RQF9	52885.9	8.87	nuclear
TaIDD14	TraesCS3B02G195900	3B	491	A0A077RZ98	52046.6	9.15	nuclear
TaIDD15	TraesCS3B02G237700	3B	472	A0A077RXA9	51175.3	8.66	nuclear
TaIDD16	TraesCS3B02G497200	3B	511	A0A3B6G033	54138.8	8.08	nuclear
TaIDD17	TraesCS3D02G107300	3D	488	A0A3B6GS95	51887.9	8.78	nuclear
TaIDD18	TraesCS3D02G171300	3D	491	A0A3B6GRJ0	52243.8	9.12	nuclear
TaIDD19	TraesCS3D02G209800	3D	474	A0A3B6GR73	51369.4	8.56	nuclear
TaIDD20	TraesCS3D02G449900	3D	509	A0A3B6H4M9	53759.3	7.07	nuclear
TaIDD21	TraesCS4A02G008900	4A	485	A0A3B6HP11	53259.6	7.09	nuclear
TaIDD22	TraesCS4A02G041400	4A	487	A0A3B6HPZ9	51614.4	8.87	nuclear
TaIDD23	TraesCS4A02G074700	4A	415	A0A3B6HPR1	44064.2	9.62	nuclear
TaIDD24	TraesCS4B02G230800	4B	405	A0A3B6IRJ4	42922.8	9.62	nuclear
TaIDD25	TraesCS4B02G262400	4B	528	A0A3B6IWR7	55549.9	9.09	nuclear
TaIDD26	TraesCS4B02G296200	4B	484	A0A3B6IVD5	53277.6	6.87	nuclear
TaIDD27	TraesCS4D02G232000	4D	414	A0A3B6JMH4	43945.9	9.66	nuclear
TaIDD28	TraesCS4D02G262500	4D	526	A0A3B6JNJ5	55660.1	9.09	nuclear
TaIDD29	TraesCS4D02G294900	4D	484	A0A3B6JQ06	53228.6	7.07	nuclear
TaIDD30	TraesCS5A02G233700	5A	491	A0A3B6KJB2	52773.4	8.97	nuclear
TaIDD31	TraesCS5A02G356100	5A	545	A0A3B6KNC1	55852.1	9.23	nuclear
TaIDD32	TraesCS5B02G232200	5B	492	A0A3B6LN56	52761.4	9.01	nuclear
TaIDD33	TraesCS5B02G358600	5B	546	A0A3B6LS44	55848.1	9.28	nuclear
TaIDD34	TraesCS5D02G240600	5D	491	A0A3B6MSK8	52635.2	9.04	nuclear
TaIDD35	TraesCS5D02G364900	5D	547	A0A3B6MWR0	55991.2	9.34	nuclear
TaIDD36	TraesCS6A02G126000	6A	418	A0A3B6NM95	45812.9	8.89	nuclear
TaIDD37	TraesCS6A02G254500	6A	578	A0A3B6NS61	60587.8	9.13	nuclear
TaIDD38	TraesCS6B02G154000	6B	409	A0A3B6PH71	44651.6	8.8	nuclear
TaIDD39	TraesCS6B02G271000	6B	576	A0A3B6PPP8	60393.6	9.05	nuclear
TaIDD40	TraesCS6D02G116300	6D	408	A0A3B6QEK5	44567.5	8.8	nuclear
TaIDD41	TraesCS6D02G235800	6D	578	A0A3B6QJ71	60559.8	9.05	nuclear

## Sheet: Table S3
Table S3: Accession numbers of AtIDDs, OsIDDs, ZmIDDs and SiIDDs
Genes	Accession numbers
OsID1	LOC_Os10g28330
OsIDD1	LOC_Os03g10140
OsIDD2	LOC_Os01g09850
OsIDD3	LOC_Os09g38340
OsIDD4	LOC_Os02g45054
OsIDD5	LOC_Os07g39310
OsIDD6	LOC_Os08g44050
OsIDD7	LOC_Os02g31890
OsIDD8	LOC_Os01g14010
OsIDD9	LOC_Os01g70870
OsIDD10	LOC_Os04g47860
OsIDD11	LOC_Os01g39110
OsIDD12	LOC_Os08g36390
OsIDD13	LOC_Os09g27650
OsIDD14	LOC_Os03g13400
AtIDD1	At5G66730
AtIDD2	At3G50700
AtIDD3	At1G03840
AtIDD4	AT2G02080
AtIDD5	AT2G02070
AtIDD6	AT1G14580
AtIDD7	At1G55110
AtIDD8	At5G44160
AtIDD9	At3G45260
AtIDD10	At5G03150
AtIDD11	At3G13810
AtIDD12	At4G02670
AtIDD13	At5G60470
AtIDD14	AT1G68130
AtIDD15	AT2G01940
AtIDD16	AT1G25250
ZmID1	GRMZM2G011357
ZmIDD1	GRMZM2G171073
ZmIDD2	GRMZM2G143723
ZmIDD3	GRMZM5G828179
ZmIDD4	GRMZM2G151309
ZmIDD5	GRMZM2G046290
ZmIDD6	GRMZM2G035625
ZmIDD7	GRMZM2G320287
ZmIDD8	GRMZM2G022213
ZmIDD9	GRMZM5G884137
ZmIDD10	GRMZM2G058197
ZmIDD11	GRMZM2G177693
ZmIDD12	GRMZM2G027333
ZmIDD13	GRMZM2G021587
ZmIDD14	GRMZM2G141031
ZmIDD15	GRMZM2G123094
ZmIDD16	GRMZM2G074032
ZmIDD17	GRMZM2G110107
ZmIDD18	GRMZM2G465595
ZmIDDp1	GRMZM2G179677
ZmIDDveg7	GRMZM2G042666
ZmIDDveg9	GRMZM2G129261
ZmIDDp10	GRMZM2G090595
SiIDD1	Seita.1G175100
SiIDD2	Seita.1G268600
SiIDD3	Seita.2G224800
SiIDD4	Seita.2G303400
SiIDD5	Seita.2G368500
SiIDD6	Seita.5G002400
SiIDD7	Seita.5G137700
SiIDD8	Seita.5G207200
SiIDD9	Seita.5G269600
SiIDD10	Seita.5G443300
SiIDD11	Seita.6G177800
SiIDD12	Seita.6G247000
SiIDD13	Seita.7G201000
SiIDD14	Seita.9G247600
SiIDD15	Seita.9G476000
SiIDD16	Seita.9G504400

## Sheet: Table S4
Table S4: Ratio of Ka/Ks and distribution of duplicate TaIDD genes
Gene name	Gene name	Ka	Ks	Ka/Ks	Types of selection
TaIDD3	TaIDD6	0.00506514	0.0795287	0.0636895	purify selection
TaIDD2	TaIDD5	0.00715356	0.0378231	0.189132	purify selection
TaIDD1	TaIDD4	0.0127128	0.0500409	0.254047	purify selection
TaIDD3	TaIDD9	0.00334635	0.0524804	0.0637638	purify selection
TaIDD2	TaIDD8	0.0112634	0.0397993	0.283005	purify selection
TaIDD1	TaIDD7	0.0112037	0.040995	0.273294	purify selection
TaIDD3	TaIDD37	0.149026	0.610557	0.244083	purify selection
TaIDD3	TaIDD39	0.150546	0.586643	0.256623	purify selection
TaIDD3	TaIDD41	0.153402	0.595053	0.257795	purify selection
TaIDD5	TaIDD8	0.00749479	0.0534301	0.140273	purify selection
TaIDD6	TaIDD9	0.00359368	0.0662892	0.0542122	purify selection
TaIDD4	TaIDD7	0.016073	0.042615	0.377168	purify selection
TaIDD6	TaIDD37	0.151613	0.659907	0.22975	purify selection
TaIDD6	TaIDD39	0.152881	0.620803	0.246263	purify selection
TaIDD6	TaIDD41	0.157639	0.640811	0.245999	purify selection
TaIDD9	TaIDD37	0.151784	0.598454	0.253626	purify selection
TaIDD9	TaIDD39	0.15141	0.591096	0.256151	purify selection
TaIDD9	TaIDD41	0.156162	0.583278	0.267731	purify selection
TaIDD10	TaIDD13	0.0115927	0.104383	0.11106	purify selection
TaIDD12	TaIDD15	0.0133503	0.0432623	0.308591	purify selection
TaIDD11	TaIDD14	0.0146257	0.0767631	0.19053	purify selection
TaIDD10	TaIDD17	0.0108821	0.0763824	0.142468	purify selection
TaIDD11	TaIDD18	0.0200696	0.115116	0.174343	purify selection
TaIDD12	TaIDD19	0.0154397	0.0485649	0.317918	purify selection
TaIDD16	TaIDD20	0.0300713	0.0836956	0.359294	purify selection
TaIDD13	TaIDD17	0.00993691	0.0862488	0.115212	purify selection
TaIDD14	TaIDD18	0.0173247	0.0952953	0.1818	purify selection
TaIDD15	TaIDD19	0.0134061	0.0396166	0.338396	purify selection
TaIDD23	TaIDD24	0.0165847	0.0745857	0.222358	purify selection
TaIDD22	TaIDD25	0.0195148	0.101752	0.191787	purify selection
TaIDD21	TaIDD26	0.00532035	0.151762	0.0350572	purify selection
TaIDD23	TaIDD27	0.0122429	0.0619867	0.197508	purify selection
TaIDD22	TaIDD28	0.0177523	0.108588	0.163484	purify selection
TaIDD21	TaIDD29	0.000884239	0.110785	0.0079816	purify selection
TaIDD24	TaIDD27	0.0125669	0.0562178	0.22354	purify selection
TaIDD25	TaIDD28	0.0244243	0.100103	0.243991	purify selection
TaIDD26	TaIDD29	0.00443264	0.143948	0.0307933	purify selection
TaIDD30	TaIDD32	0.0147075	0.0582952	0.252293	purify selection
TaIDD31	TaIDD33	0.0131483	0.122368	0.107449	purify selection
TaIDD30	TaIDD34	0.0100796	0.0641059	0.157233	purify selection
TaIDD31	TaIDD35	0.0181415	0.105182	0.172477	purify selection
TaIDD32	TaIDD34	0.0175137	0.0581338	0.301265	purify selection
TaIDD33	TaIDD35	0.0164661	0.0961522	0.17125	purify selection
TaIDD36	TaIDD38	0.0265588	0.0992303	0.267648	purify selection
TaIDD37	TaIDD39	0.00458863	0.0470743	0.0974764	purify selection
TaIDD36	TaIDD40	0.0154431	0.087691	0.176109	purify selection
TaIDD37	TaIDD41	0.00610729	0.0392166	0.155732	purify selection
TaIDD38	TaIDD40	0.0231679	0.0725955	0.319136	purify selection
TaIDD39	TaIDD41	0.00305772	0.026843	0.113911	purify selection

## Sheet: Table S5
Table S5: Characteristics of cis-acting regulatory elements in the promoter region of the identified TaIDD genes
Type	Element	TaBON1	TaBON2	TaBON3	TaBON4	TaBON5	TaBON6	TaBON7	TaBON8	TaBON9	TaBON10	TaBON11	TaBON12	TaBON13	TaBON14	TaBON15	TaBON16	TaBON17	TaBON18	TaBON19	TaBON20	TaBON21	TaBON22	TaBON23	TaBON24	TaBON25	TaBON26	TaBON27	TaBON28	TaBON29	TaBON30	TaBON31	TaBON32	TaBON33	TaBON34	TaBON35	TaBON36	TaBON37	TaBON38	TaBON39	TaBON40	TaBON41	Total
Hormone-related	ABRE	5	3	4	5	4	1	5	4	5	1	1			3	2		3	1	3	1	1	2	3	1	3	1	3	7	3	2	21		7	2	20	6	2	4	3	2	3	147
Hormone-related	ABRE2																											1															1
Hormone-related	ABRE3a	2			2			2				1			1			1				1		1	1		1	1		1		2		2		2	2		1	1			25
Hormone-related	ABRE4	2			2			2				1			1			1				1		1	1		1	1		1		2		2		2	2		1	1			25
Stress	AP-1		1						1																				1														3
Stress	ARE	1	4	1		4	1	1	3	1			1	1	1	1	2			5	4	2	2	1	2	1	4	2		2		2		2	1	2	5	2	4	1	1	1	68
Stress	as-1	3	1	2	3	1	3	3	2		1		1	4	1		2	1		1	1		6		1	4		1	5	1	1	5	5	2	4	4	3		5	2	7	1	87
Stress	CARE						1							1																													2
Stress	CTAG-motif				1			1								1	1	1			1	1			1			2									1	1		1	2	1	16
Development	dOCT										1			1	2	1		1																						1			7
Stress	DRE core	1		1	1			1	4		1			3		2	1	1			2		1	1	1	1			4	1		3		3	1	3		2		1	2	1	43
Stress	DRE1					1								1			1					1																					4
Hormone-related	JERE				1				1															1																			3
Stress	MBS		1				2				1	1	1	2		1	1	1		2		1	1			1		1	1		1	1		1		1		1		1		1	25
Stress	MYB	1	9	4		6	6	1	4	4	8	1	3	7	2	4	9	6	2	6	6	4	6	1	2	8	4	4	7	3	1	4	1	3	4	3	5	4	4	6	3	5	171
Stress	MYB recognition site	2		1	2		1	4	1	1	1			2				1				2	1	1	1		2	1		4				1				2	1	3		2	37
Stress	MYB-like sequence		1	1		1			1		1		1	1		1	2	1		1	1	1	1	1	1			3									1		2				23
Development	P-box				1						1	1	1		1		1	1	1					1			1	2							1			2		2		2	19
Stress	re2f-1		1																																								1
Stress	STRE	6	5	6	9	5	9	8	3	6	5	2	12	8	5	13	6	6	1	11	4	5	1	5	7		7	8	1	7	5	13	5	9	7	10	6	7	4	6	5	8	256
Development	TATC-box			1			1																	2	2			2							2								10
Stress	W box	2	1		2	1			1			1	2		2	1				1	1	1	2		3				2		1	1			2	1			1				29
	Total	25	27	21	29	23	25	28	25	17	21	9	22	31	19	27	26	25	5	30	21	21	23	19	24	18	21	32	28	23	11	54	11	32	24	48	31	23	27	29	22	25	1002

## Sheet: Table S6
Table S6: Primer sequences used for TaIDD genes
rename	Primer Sequence 5' - 3' (Forward)	Primer Sequence 5' - 3' (Reverse)
TaIDD1	GTGACTGCGGCACACTCT	AAATCAGGTGGCCGAGGC
TaIDD4	GCCTGGGCCGATGGTATC	CGATGCCAAGCCCAAGGA
TaIDD6	CTGAGGTATCGGCAGCGG	TGCCTTCTGGAGCAGTGC
TaIDD7	GCCAAGCTACCACAGGGG	GATACCATCGGCCCAGGC
TaIDD10	TTCTCCCACGGCGACCTA	ATGCCATGGGTTGCTGCT
TaIDD13	ATCTGCGGCAAGGGGTTC	CGGGCACACGTACACCTT
TaIDD17	GATCTGCGGCAAGGGGTT	CGGGCACACGTACACCTT
TaIDD19	TACAAAAGGCGGCGCAGA	TCTGCTGGTTGCTGAGGC
TaIDD20	AACCTCATGCTGCCGTCC	TTCAGGTGCGGGCTCTTG
TaIDD25	CCATACGACTCGACCGGC	CCAGGAAGTCCAGCGTGG
TaIDD27	CCCGCCGTATTCTCCACC	GCCTTCTCCTGCATGGCA
TaIDD32	CAATGCGCAGACCGAACG	AGATTGTGCCCACCACCG
TaIDD37	TGGAAGGCGCACTCCAAG	CAGAAGGCCCTGTGGGTG
TaIDD39	CTGGAAGGCGCACTCCAA	CAGAAGGCCCTGTGGGTG
TaIDD41	CTGGAAGGCGCACTCCAA	CAGAAGGCCCTGTGGGTG
TaActin	ACCTTCAGTTGCCCAGCAAT	CAGAGTCGAGCACAATACCAGTTG
